# Supplementary material for: Establishment and application of unbiased in vitro drug screening assays for the identification of compounds against Echinococcus granulosus sensu stricto
Source: PLoS Negl Trop Dis. 2023 Aug 4;17(8):e0011343. doi: 10.1371/journal.pntd.0011343 (PMC10431624; doi:10.1371/journal.pntd.0011343)
Supplement: S1 Table — Mean EC50 values and SD in ppm and μM are shown. EC50 values for ABZ and MPT could not be calculated since the motility did not drop to a plateau that the tested concentrations. (XLSX) [file pntd.0011343.s002.xlsx]

## Sheet: Sheet1
compound	EC50 E. multilocularis	EC50 E.granulosus s.s.
PZQ racemate	0.031 ± 0.01ppm (0.101 ± 0.031 µM)	0.064 ± 0.035 ppm (0.207 ± 0.114 µM)
(R)-(-)-PZQ	0.009 ± 0.005 ppm (0.027 ± 0.017 µM)	0.01 ± 0.004 ppm (0.033 ± 0.012µM)
(S)-(-)-PZQ	0.61 ± 0.181 ppm (1.951 ± 0.58 µM)	0.825 ± 0.131 ppm (2.641 ± 0.419 µM)
ABZ	-	-
MMV-X	2.3 ± 1.7 ppm (7.3 ± 5.2 µM)	1.4 ± 0.7 ppm (4.3 ± 2.1 µM)
MPT	-	-
NIC	0.48 ± 0.04 ppm (1.48 ± 0.12 µM)	0.93 ± 0.71 ppm (2.84 ± 2.18 µM)
NTZ	8.25 ± 1.73 ppm (26.85 ± 5.64 µM)	4.99 ± 0.9 ppm (16.22 ± 2.94 µM)
